# Supplementary material for: Quantifying Correlogram Shape to Analyze Neuronal Firing Dynamics Recorded in TBI-on-a-Chip
Source: Neuroinformatics. 2026 Apr 27;24(2):24. doi: 10.1007/s12021-026-09770-9 (PMC13111530; doi:10.1007/s12021-026-09770-9)
Supplement: Supplementary file 1 — (ZIP 48301 KB) [file 12021_2026_9770_MOESM1_ESM.zip]

Archive with 65 entries (56 files):
- CorrelogramCode/
- CorrelogramCode/Analysis Execution/
- CorrelogramCode/Analysis Execution/analyzeRecordingPlxFile.m
- CorrelogramCode/Analysis Execution/calculateCorrelogramMetrics.m
- CorrelogramCode/Analysis Execution/calculateRasterMetrics.m
- CorrelogramCode/Analysis Execution/generateCorrelograms.m
- CorrelogramCode/Analysis Execution/getInjuryOrTreatmentIndicies.m
- CorrelogramCode/Analysis Execution/getRasters.m
- CorrelogramCode/Analysis Execution/hatchfill.m
- CorrelogramCode/Analysis Execution/plotCorrelograms.m
- CorrelogramCode/Analysis Execution/PlotPopulationMetricChanges.m
- CorrelogramCode/Analysis Execution/plotStatsInEachRegion.m
- CorrelogramCode/Analysis Execution/removeBadSignals.m
- CorrelogramCode/Analysis Execution/removeJunkRecordings.m
- CorrelogramCode/Analysis Execution/summarizeCorrelograms.m
- CorrelogramCode/Analysis Execution/Violin.m
- CorrelogramCode/Analysis Execution/violinplot.m
- CorrelogramCode/Function to Read plx Files/
- CorrelogramCode/Function to Read plx Files/build_readPLXFileC.m
- CorrelogramCode/Function to Read plx Files/PlexonFiles.h
- CorrelogramCode/Function to Read plx Files/readPLXFileC.c
- CorrelogramCode/Function to Read plx Files/readPLXFileC.mexw64
- CorrelogramCode/Main_AnalyzeRecordingData.m
- CorrelogramCode/Output Files/
- CorrelogramCode/Output Files/ER52_ImpactWithBicuculline/
- CorrelogramCode/Output Files/ER52_ImpactWithBicuculline/AnalysisRegions.mat
- CorrelogramCode/Output Files/ER52_ImpactWithBicuculline/badRegions.mat
- CorrelogramCode/Output Files/ER52_ImpactWithBicuculline/badSignals.mat
- CorrelogramCode/Output Files/ER52_ImpactWithBicuculline/InjuryIndicies.mat
- CorrelogramCode/Output Files/ER52_ImpactWithBicuculline/plotProps.mat
- CorrelogramCode/Output Files/ER52_ImpactWithBicuculline/ProcessedData.mat
- CorrelogramCode/Output Files/ER52_ImpactWithBicuculline/RawData.mat
- CorrelogramCode/Output Files/JMSM_ImpactWithoutBicuculline/
- CorrelogramCode/Output Files/JMSM_ImpactWithoutBicuculline/AnalysisRegions.mat
- CorrelogramCode/Output Files/JMSM_ImpactWithoutBicuculline/badRegions.mat
- CorrelogramCode/Output Files/JMSM_ImpactWithoutBicuculline/badSignals.mat
- CorrelogramCode/Output Files/JMSM_ImpactWithoutBicuculline/InjuryIndicies.mat
- CorrelogramCode/Output Files/JMSM_ImpactWithoutBicuculline/plotProps.mat
- CorrelogramCode/Output Files/JMSM_ImpactWithoutBicuculline/ProcessedData.mat
- CorrelogramCode/Output Files/JMSM_ImpactWithoutBicuculline/RawData.mat
- CorrelogramCode/Output Files/SMJM_Bicuculline/
- CorrelogramCode/Output Files/SMJM_Bicuculline/AnalysisRegions.mat
- CorrelogramCode/Output Files/SMJM_Bicuculline/badRegions.mat
- CorrelogramCode/Output Files/SMJM_Bicuculline/badSignals.mat
- CorrelogramCode/Output Files/SMJM_Bicuculline/InjuryIndicies.mat
- CorrelogramCode/Output Files/SMJM_Bicuculline/plotProps.mat
- CorrelogramCode/Output Files/SMJM_Bicuculline/ProcessedData.mat
- CorrelogramCode/Output Files/SMJM_Bicuculline/RawData.mat
- CorrelogramCode/Output Files/SM_pHshock/
- CorrelogramCode/Output Files/SM_pHshock/AnalysisRegions.mat
- CorrelogramCode/Output Files/SM_pHshock/badRegions.mat
- CorrelogramCode/Output Files/SM_pHshock/badSignals.mat
- CorrelogramCode/Output Files/SM_pHshock/InjuryIndicies.mat
- CorrelogramCode/Output Files/SM_pHshock/plotProps.mat
- CorrelogramCode/Output Files/SM_pHshock/ProcessedData.mat
- CorrelogramCode/Output Files/SM_pHshock/RawData.mat
- CorrelogramCode/PlotCorrelogramGeneration.m
- CorrelogramCode/Raw Recordings/
- CorrelogramCode/Raw Recordings/ER52_ImpactWithBicuculline.plx
- CorrelogramCode/Raw Recordings/JMSM_ImpactWithoutBicuculline.plx
- CorrelogramCode/Raw Recordings/SMJM_Bicuculline.plx
- CorrelogramCode/Raw Recordings/SM_pHshock.plx
- CorrelogramCode/ReadMe.docx
- CorrelogramCode/~$ReadMe.docx
- CorrelogramCode/~WRL2723.tmp
