# Supplementary material for: Quantifying Correlogram Shape to Analyze Neuronal Firing Dynamics Recorded in TBI-on-a-Chip
Source: Neuroinformatics. 2026 Apr 27;24(2):24. doi: 10.1007/s12021-026-09770-9 (PMC13111530; doi:10.1007/s12021-026-09770-9)
Supplement: Supplementary file 1 — (ZIP 48301 KB) [file 12021_2026_9770_MOESM1_ESM.zip › CorrelogramCode/Analysis Execution/hatchfill.m]

%Code from https://www.mathworks.com/matlabcentral/fileexchange/30733-hatchfill
% Neil Tandon. Hatchfill (https://www.mathworks.com/matlabcentral/fileexchange/30733-hatchfill), MATLAB Central File Exchange. 

function H = hatchfill(A,STYL,ANGLE,SPACING,FACECOL)
%% HATCHFILL Hatching and speckling of patch objects
%%   HATCHFILL(A) fills the patch(es) with handle(s) A.
%%   A can be a vector of handles or a single handle.
%%   If A is a vector, then all objects of A should
%%   be part of the same group for predictable results.
%%   The hatch consists of black lines angled at
%%   45 degrees spaced 5 pixels apart, with no color
%%   filling between the lines.
%%
%%   HATCHFILL(A,STYL) applies STYL pattern with default paramters.
%%      - STYL can be 'single' for single lines (the default),
%%      'cross' for a double-crossed hatch, 'speckle' for
%%      speckling inside the patch boundary, and 'outspeckle' for
%%      for speckling outside the boundary. 'fill' will
%%      apply only a gray fill and no hatching.
%%
%%   HATCHFILL(A,STYL,ANGLE,SPACING) applies a hatch/speckle with
%%   customized parameters:
%%      - ANGLE sets the angle of hatch lines. For speckling, it 
%%      controls the width of the speckling region.
%%      - SPACING controls the spacing of hatch lines or the
%%      density of speckle points.
%%      If STYL is 'fill', then ANGLE and SPACING are ignored.
%%
%%   HATCHFILL(A,STYL,ANGLE,SPACING,FACECOL) allows the user
%%   to specify a fill color. (The default is 'none'.)
%%
%%   H = HATCHFILL(...) returns handles to the line objects
%%   comprising the hatch/speckle.
%%
%%   Examples:
%%       Gray region with hatching:
%%       hh = hatchfill(a,'cross',45,5,[0.5 0.5 0.5]);
%%
%%       Speckled region:
%%       hatchfill(a,'speckle',7,1);
%%
%%   NOTE: This function depends on the script hatch_xy.m
%%   based on the work of R. Pawlowicz, K. Pankratov, and
%%   Iram Weinstein.
%%
%%   Neil Tandon 11 Jul 2011
% set defaults:
if nargin == 1
    STYL = 'single';
    ANGLE = 45;
    SPACING = 5;
    FACECOL = 'none';
end
% For backwards compatability:
if strcmpi(STYL,'none')
    STYL = 'fill';
end
if nargin == 2
    if strcmpi(STYL,'single') || strcmpi(STYL,'cross')
        ANGLE = 45;
        SPACING = 5;
        FACECOL = 'none';
    elseif strcmpi(STYL,'speckle') || strcmpi(STYL,'outspeckle')
        ANGLE = 7;
        SPACING = 1;
        FACECOL = 'none';
    elseif strcmpi(STYL,'fill')
        FACECOL = [0.8 0.8 0.8];
    end
end
if nargin == 3
    error('Invalid number of input arguments');
end
if nargin == 4
    if strcmpi(STYL,'fill')
        FACECOL = [0.8 0.8 0.8];
    else
        FACECOL = 'none';
    end
end
if ( ~strcmpi(STYL,'single') && ~strcmpi(STYL,'cross') && ...
     ~strcmpi(STYL,'speckle') && ~strcmpi(STYL,'outspeckle') && ...
     ~strcmpi(STYL,'fill') )
    error(['Invalid style: ',STYL])
end
linec = 'k';
linew = 0.5;
specksize = 2;
% axis handle is one or two hierarchical levels up:
% (Additional check suggested by Dan K)
hax = get(A(1),'parent');
is_axes = strcmpi(get(hax,'type'),'axes');
if ~is_axes
   hax = get(hax,'parent');
end
is_axes = strcmpi(get(hax,'type'),'axes');
x_is_log = 0; y_is_log = 0;
x_is_reverse = 0; y_is_reverse = 0;
if is_axes
   axsize_in = get(hax,'position');
   y_is_log = strcmpi(get(hax,'yscale'),'log');
   if y_is_log
       ylims = get(hax,'ylim');
       dy = (ylims(2) - ylims(1))/(log10(ylims(2))-log10(ylims(1)));
       set(hax,'units','pixels');
       axsize = get(hax,'position');
       set(hax,'position',[ axsize(1:3) dy*axsize(4) ]);
       set(hax,'units','normalized')
   end
   x_is_log = strcmpi(get(hax,'xscale'),'log');
   if x_is_log
       xlims = get(hax,'xlim');
       dx = (xlims(2) - xlims(1))/(log10(xlims(2))-log10(xlims(1)));
       set(hax,'units','pixels');
       axsize = get(hax,'position');
       set(hax,'position',[ axsize(1:2) dx*axsize(3) axsize(4) ]);
       set(hax,'units','normalized')
   end
   if strcmp(STYL,'single') || strcmp(STYL,'cross')
      y_is_reverse = strcmpi(get(hax,'ydir'),'reverse');
      if y_is_reverse
          ANGLE = -ANGLE;
      end
      x_is_reverse = strcmpi(get(hax,'xdir'),'reverse');
      if x_is_reverse
          ANGLE = 180-ANGLE;
      end
   end
end
% Apply hatch:
j = 1;
for k = 1:length(A)
    set(A,'facecolor',FACECOL);
    v = get(A(k),'vertices');
    if any(v(end,:)~=v(1,:))
        v(end+1,:) = v(1,:);
    end
    x = v(:,1);
    if x_is_log
        x = log10(v(:,1));
    end
    y = v(:,2);
    if y_is_log
        y = log10(v(:,2));
    end
    if strcmp(STYL,'fill')
        H = NaN;
        continue
    end
    [xhatch,yhatch] = hatch_xy(x,y,STYL,ANGLE,SPACING);
    if x_is_log
        xhatch = 10.^xhatch;
    end
    if y_is_log
        yhatch = 10.^yhatch;
    end
    if strcmp(STYL,'speckle') || strcmp(STYL,'outspeckle')
        if any(xhatch)
            H(j) = line(xhatch,yhatch,'marker','.','linest','none', ...
                    'markersize',specksize,'color',linec);
            j = j+1;
        end
    elseif strcmp(STYL,'single') || strcmp(STYL,'cross')
        H(j) = line(xhatch,yhatch);
        set(H(j),'color',linec,'linewidth',linew);
        j = j+1;
    end
end
if y_is_log || x_is_log
    set(hax,'position',axsize_in);
end
%%%%%%%%%%%%%%%%%%% SUBFUNCTIONS %%%%%%%%%%%%%%%%%%%%%%%%
function [xi,yi,x,y]=hatch_xy(x,y,varargin);
%
% M_HATCH Draws hatched or speckled interiors to a patch
%       
%    M_HATCH(LON,LAT,STYL,ANGLE,STEP,...line parameters);
%
% INPUTS:
%     X,Y - vectors of points.
%     STYL - style of fill
%     ANGLE,STEP - parameters for style
%
%     E.g.
%                 
%      'single',45,5  - single cross-hatch, 45 degrees,  5 points apart 
%      'cross',40,6   - double cross-hatch at 40 and 90+40, 6 points apart
%      'speckle',7,1  - speckled (inside) boundary of width 7 points, density 1
%                               (density >0, .1 dense 1 OK, 5 sparse)
%      'outspeckle',7,1 - speckled (outside) boundary of width 7 points, density 1
%                               (density >0, .1 dense 1 OK, 5 sparse)
%
%     
%      H=M_HATCH(...) returns handles to hatches/speckles.
%
%      [XI,YI,X,Y]=MHATCH(...) does not draw lines - instead it returns
%      vectors XI,YI of the hatch/speckle info, and X,Y of the original
%      outline modified so the first point==last point (if necessary).
%
%     Note that inside and outside speckling are done quite differently
%     and 'outside' speckling on large coastlines can be very slow.
%
% Hatch Algorithm originally by K. Pankratov, with a bit stolen from 
% Iram Weinsteins 'fancification'. Speckle modifications by R. Pawlowicz.
%
% R Pawlowicz 15/Dec/2005
  
styl='speckle';
angle=7;
step=1/2;
if length(varargin)>0 & isstr(varargin{1}),
  styl=varargin{1};
  varargin(1)=[];  
end;
if length(varargin)>0 & ~isstr(varargin{1}),
  angle=varargin{1};
  varargin(1)=[];  
end;
if length(varargin)>0 & ~isstr(varargin{1}),
  step=varargin{1};
  varargin(1)=[];
end;
I = zeros(1,length(x));
%[x,y,I]=m_ll2xy(lon,lat,'clip','patch');
 
  
if x(end)~=x(1) & y(end)~=y(1),
  x=x([1:end 1]);
  y=y([1:end 1]);
  I=I([1:end 1]);
end;
if strcmp(styl,'speckle') | strcmp(styl,'outspeckle'),
  angle=angle*(1-I);
end;
if size(x,1)~=1,
 x=x(:)';
 angle=angle(:)';
end;
if size(y,1)~=1,
 y=y(:)';
end;
% Code stolen from Weinstein hatch
oldu = get(gca,'units');
set(gca,'units','points');
sza = get(gca,'pos'); sza = sza(3:4);
set(gca,'units',oldu)   % Set axes units back
xlim = get(gca,'xlim');
ylim = get(gca,'ylim');
xsc = sza(1)/(xlim(2)-xlim(1)+eps);
ysc = sza(2)/(ylim(2)-ylim(1)+eps);
switch lower(styl),
 case 'single',
  [xi,yi]=drawhatch(x,y,angle,step,xsc,ysc,0);
  if nargout<2,
    xi=line(xi,yi,varargin{:});
  end;  
 case 'cross',
  [xi,yi]=drawhatch(x,y,angle,step,xsc,ysc,0);
  [xi2,yi2]=drawhatch(x,y,angle+90,step,xsc,ysc,0);
  xi=[xi,xi2];
  yi=[yi,yi2];
  if nargout<2,
    xi=line(xi,yi,varargin{:});
  end;  
 case 'speckle',
  [xi,yi ]  =drawhatch(x,y,45,   step,xsc,ysc,angle);
  [xi2,yi2 ]=drawhatch(x,y,45+90,step,xsc,ysc,angle);
  xi=[xi,xi2];
  yi=[yi,yi2];
  if nargout<2,
    if any(xi),
      xi=line(xi,yi,'marker','.','linest','none','markersize',2,varargin{:});
    else
      xi=NaN;
    end;    
  end; 
 case 'outspeckle',
  [xi,yi ]  =drawhatch(x,y,45,   step,xsc,ysc,-angle);
  [xi2,yi2 ]=drawhatch(x,y,45+90,step,xsc,ysc,-angle);
  xi=[xi,xi2];
  yi=[yi,yi2];
  inside=logical(inpolygon(xi,yi,x,y)); % logical needed for v6!
  xi(inside)=[];yi(inside)=[];
  if nargout<2,
    if any(xi),
      xi=line(xi,yi,'marker','.','linest','none','markersize',2,varargin{:});
    else
      xi=NaN;
    end;    
  end; 
    
end;
return
%%%%%
function [xi,yi]=drawhatch(x,y,angle,step,xsc,ysc,speckle);
%
% This is the guts. 
%
angle=angle*pi/180;
% Idea here appears to be to rotate everthing so lines will be
% horizontal, and scaled so we go in integer steps in 'y' with
% 'points' being the units in x.
% Center it for "good behavior".
ca = cos(angle); sa = sin(angle);
x0 = mean(x); y0 = mean(y);   
x = (x-x0)*xsc; y = (y-y0)*ysc;
yi = x*ca+y*sa;              % Rotation
y = -x*sa+y*ca;
x = yi;
y = y/step;    % Make steps equal to one
% Compute the coordinates of the hatch line ...............
yi = ceil(y);
yd = [diff(yi) 0]; % when diff~=0 we are crossing an integer
fnd = find(yd);    % indices of crossings
dm = max(abs(yd)); % max possible #of integers between points
 
%
% This is going to be pretty space-inefficient if the line segments
% going in have very different lengths. We have one column per line
% interval and one row per hatch line within that interval.
%
A = cumsum( repmat(sign(yd(fnd)),dm,1), 1);
% Here we interpolate points along all the line segments at the
% correct intervals.
fnd1 = find(abs(A)<=abs( repmat(yd(fnd),dm,1) ));
A  = A+repmat(yi(fnd),dm,1)-(A>0);
xy = (x(fnd+1)-x(fnd))./(y(fnd+1)-y(fnd));
xi = repmat(x(fnd),dm,1)+(A-repmat(y(fnd),dm,1) ).*repmat(xy,dm,1);
yi = A(fnd1);
xi = xi(fnd1);
 % Sorting points of the hatch line ........................
%%%yi0 = min(yi); yi1 = max(yi);
% Sort them in raster order (i.e. by x, then by y)
% Add '2' to make sure we don't have problems going from a max(xi)
% to a min(xi) on the next line (yi incremented by one)
xi0 = min(xi); xi1 = max(xi);
ci = 2*yi*(xi1-xi0)+xi;
[ci,num] = sort(ci);
xi = xi(num); yi = yi(num);
% if this happens an error has occurred somewhere (we have an odd
% # of points), and the "fix" is not correct, but for speckling anyway
% it really doesn't make a difference.
if rem(length(xi),2)==1, 
  disp('mhatch warning');
  xi = [xi; xi(end)];
  yi = [yi; yi(end)];
end
 % Organize to pairs and separate by  NaN's ................
li = length(xi);
xi = reshape(xi,2,li/2);
yi = reshape(yi,2,li/2);
% The speckly part - instead of taking the line we make a point some
% random distance in.
if length(speckle)>1 | speckle(1)~=0,
 if length(speckle)>1,
   % Now we get the speckle parameter for each line.
   
   % First, carry over the speckle parameter for the segment
%   yd=[0 speckle(1:end-1)];
   yd=[speckle(1:end)];
   A=repmat(yd(fnd),dm,1);
   speckle=A(fnd1);
   
   % Now give it the same preconditioning as for xi/yi
   speckle=speckle(num);
   if rem(length(speckle),2)==1, 
     speckle = [speckle; speckle(end)];
   end
   speckle=reshape(speckle,2,li/2);
 else
   speckle=[speckle;speckle];
 end;
   
 % Thin out the points in narrow parts.
 % This keeps everything when abs(dxi)>2*speckle, and then makes
 % it increasingly sparse for smaller intervals.
 oldxi=xi;oldyi=yi;
 dxi=diff(xi);
 nottoosmall=sum(speckle,1)~=0 & rand(1,li/2)<abs(dxi)./(max(sum(speckle,1),eps));
 xi=xi(:,nottoosmall);
 yi=yi(:,nottoosmall);
 dxi=dxi(nottoosmall);
 if size(speckle,2)>1, speckle=speckle(:,nottoosmall); end;
 % Now randomly scatter points (if there any left)
 li=length(dxi);
 if any(li),
   xi(1,:)=xi(1,:)+sign(dxi).*(1-rand(1,li).^0.5).*min(speckle(1,:),abs(dxi) );
   xi(2,:)=xi(2,:)-sign(dxi).*(1-rand(1,li).^0.5).*min(speckle(2,:),abs(dxi) );
   % Remove the 'zero' speckles
   if size(speckle,2)>1,
    xi=xi(speckle~=0);
    yi=yi(speckle~=0);
   end;
  end;
  
else
 xi = [xi; ones(1,li/2)*nan];  % Separate the line segments
 yi = [yi; ones(1,li/2)*nan];
end;
xi = xi(:)'; yi = yi(:)';
% Transform back to the original coordinate system
yi = yi*step;
xy = xi*ca-yi*sa;
yi = xi*sa+yi*ca;
xi = xy/xsc+x0;
yi = yi/ysc+y0;
