# Supplementary material for: Quantifying Correlogram Shape to Analyze Neuronal Firing Dynamics Recorded in TBI-on-a-Chip
Source: Neuroinformatics. 2026 Apr 27;24(2):24. doi: 10.1007/s12021-026-09770-9 (PMC13111530; doi:10.1007/s12021-026-09770-9)
Supplement: Supplementary file 2 — (ZIP 71440 KB) [file 12021_2026_9770_MOESM2_ESM.zip]

Archive with 10 entries (9 files):
- SI Movies/
- SI Movies/Movie S1 - pH Shock Uniformity.avi
- SI Movies/Movie S2 - pH Shock Peak Count.avi
- SI Movies/Movie S3 - pH Shock Area Left of Zero.avi
- SI Movies/Movie S4 - Impact Under Bicuculline Uniformity.avi
- SI Movies/Movie S5 - Impact Under Bicuculline Peak Count.avi
- SI Movies/Movie S6 - Impact Under Bicuculline Area Left of Zero.avi
- SI Movies/Movie S7 - Impact without Bicuculline Uniformity.avi
- SI Movies/Movie S8 - Impact without Bicuculline Peak Count.avi
- SI Movies/Movie S9 - Impact without Bicuculline Area Left of Zero.avi
